# Supplementary material for: A Highly Selective and Sensitive Nano-Silver sol Sensor for Hg2+ and Fe3+: Green Preparation and Mechanism
Source: Polymers (Basel). 2022 Sep 7;14(18):3745. doi: 10.3390/polym14183745 (PMC9504428; doi:10.3390/polym14183745)
Supplement: Supplementary file 1 [file polymers-14-03745-s001.zip]

Archive with 1 entries (1 files):
- polymers-1862811-supplementary.pdf
